# Supplementary material for: A New Easy-to-Perform Flow Cytometry Assay for Determining Bacterial- and Viral-Infection-Induced Polymorphonuclear Neutrophil and Monocyte Membrane Marker Modulation in Febrile Patients
Source: Int J Mol Sci. 2024 Oct 29;25(21):11632. doi: 10.3390/ijms252111632 (PMC11547050; doi:10.3390/ijms252111632)
Supplement: Supplementary file 1 [file ijms-25-11632-s001.zip]

Archive with 1 entries (1 files):
- ijms-3267455-supplementary.pdf
